# Supplementary material for: Broad-Scale Genetic Diversity of Cannabis for Forensic Applications
Source: PLoS One. 2017 Jan 20;12(1):e0170522. doi: 10.1371/journal.pone.0170522 (PMC5249207; doi:10.1371/journal.pone.0170522)
Supplement: S2 Table — (XLSX) [file pone.0170522.s004.xlsx]

## Sheet: Sheet1
Table S2: List and details on the microsatellites used; % PC1 reports the contribution of each marker to the first axis of the PCA (Fig. 1A)
Loci	Lab code	Origin	Mix	Primer sequences	% PC1
C11-CANN1	C11_C1	Alghanim & Almirall 2003	M1	F: GTGGTGGTGATGATGATAATGG	5.7
				R: TGAATTGGTTACGATGGCG
ANUCS302	A302	Gilmore & Peakall 2003	M1	F: AACATAAACACCAACAACTGC	5.4
				R: ATGGTTGATGTTTTGATGGT
ANUCS501	A501	Gilmore & Peakall 2003	M1	F: AGCAATAATGGAGTGAGTGAAC	4.7
				R: AGAGATCAAGAAATTGAGATTCC
ANUCS303	A303	Gilmore & Peakall 2003	M2	F: TAATCAACAATGACAATGGC	8.1
				R: GATTAAGGTCCTCGACGATA
ANUCS305	A305	Gilmore & Peakall 2003	M2	F: AAAGTTGGTCTGAGAAGCAAT	3.1
				R: CCTAGGAACTTTCGACAACA
B02-CANN2	B02_C2	Alghanim & Almirall 2003	M2	F: CAACCAAATGAGAATGCAACC	5.7
				R: TGTTTTCTTCACTGCACCC
ANUCS304	A304	Gilmore & Peakall 2003	M3	F: TCTTCACTCACCTCCTCTCT	13.6
				R: TCTTTAAGCGGGACTCGT
ANUCS301	A301	Gilmore & Peakall 2003	M3	F: ATATGGTTGAAATCCATTGC	11
				R: TAACAAAGTTTCGTGAGGGT
B05-CANN1	B05_C1	Alghanim & Almirall 2003	M4	F: TTGATGGTGGTGAAACGGC	1.5
				R: CCCCAATCTCAATCTCAACCC
B01-CANN1	B01_C1	Alghanim & Almirall 2003	M4	F: TGGAGTCAAATGAAAGGGAAC	13.6
				R: CCATAGCATTATCCCACTCAAG
ANUCS202	A202	Gilmore & Peakall 2003	M4	F: AGGACCAATTTTGAATATGC	7.7
				R: AGAGAGGGAAGGGCTAACTA
ANUCS201	A201	Gilmore & Peakall 2003	M5	F: GGTTCAATGGAGATTCTCGT	11.2
				R: CCACTAAACCAAAAGTACTCTTC
H09-CANN2	P15	Alghanim & Almirall 2003	M5	F: CGTACAGTGATCGTAGTTGAG	8.7
				R: ACACATACAGAGAGAGCCC
