# Supplementary material for: Broad-Scale Genetic Diversity of Cannabis for Forensic Applications
Source: PLoS One. 2017 Jan 20;12(1):e0170522. doi: 10.1371/journal.pone.0170522 (PMC5249207; doi:10.1371/journal.pone.0170522)
Supplement: S3 Table — (XLSX) [file pone.0170522.s005.xlsx]

## Sheet: Sheet1
Table S3: List and details of unreferenced test samples, including the number of assigned fibre and drug (and number of confidently assigned i.e. P > 0.95), as well as links between police seizures (identical clonal cultivars), highlighted in colors
Sample ID	Accession	Details	n	n fibre	n drug	remark
ID001-17	industrial fibre	Helvetica CH01	17	16 (14)	1 (1)
ID018-37	industrial fibre	Helvetica CH03	20	20 (19)	-
ID038	known drug	4x4 out	1	-	1 (1)
ID039	known drug	Ice in sommités	1	-	1 (1)
ID040	known fibre	Fedora	1	1 (1)	-
ID041	known fibre	UnikoB	1	1 (1)	-
ID042	known fibre	Kompolti	1	1 (1)	-
ID043	known fibre	Fedora17	1	1 (1)	-
ID044	known fibre	bird seed	1	1 (1)	-
ID045	known fibre	Fasamo	1	1 (1)	-
ID046-51	seizure 1	Neuchâtel, 2005	6	6 (6)	-
ID052-63	seizure 2	Neuchâtel, 2007	12	4 (4)	8 (8)
ID064-65	seizure 3	Neuchâtel, 2007	2	1 (1)	1 (1)
ID066-67	seizure 4	Vaud, 25.05.2007	2	-	2 (1)
ID068-93	seizure 5	Vaud, 03.08.2007	26	-	26 (26)
ID094-129	seizure 6	Vaud, 10.08.2007	36	-	36 (36)	link to seizure 13 (by 3 different clones)
ID130-131	seizure 7	Neuchâtel, 23.08.2007	2	-	2 (2)
ID132-133	seizure 8	Vaud, 23.08.2007	2	-	2 (2)
ID134-135	seizure 9	Vaud, 23.08.2007	2	-	2 (2)	link to seizure 15, 19, 22 and 40 (by 1 clone)
ID136-146	seizure 10	Vaud, 2007	11	-	11 (11)
ID147-148	seizure 11	Vaud, 2007	2	-	2 (2)
ID149-151	seizure 12	Vaud, 23.08.2007	3	-	3 (3)	link to seizure 34 (by 1 clone)
ID152-171	seizure 13	Vaud, 18.08.2007	20	-	20 (20)	link to seizure 6 (by 3 different clones)
ID172	seizure 14	Vaud, 18.08.2007	1	-	1 (1)	link to seizure 28 (by 1 clone)
ID173-174	seizure 15	Vaud, 16.08.2007, inddor	2	-	2 (2)	link to seizure 9, 19, 22 and 40 (by 1 clone)
ID175-176	seizure 16	Vaud, 16.08.2007, outdoor	2	-	2 (2)
ID177-178	seizure 17	Vaud, 24.08.2007	2	-	2 (2)
ID179	seizure 18	Vaud, 2007	1	1 (1)	-
ID180	seizure 19	Vaud, 05.10.2007	1	-	1 (1)	link to seizure 9, 15, 22 and 40 (by 1 clone)
ID181	seizure 20	Vaud, 18.09.2007	1	-	1 (1)
ID182-193	seizure 21	Vaud, 2007	12	1 (1)	11 (9)
ID194-195	seizure 22	Vaud, 06.09.2007	2	-	2 (2)	link to seizure 9, 15, 19 and 40 (by 1 clone)
ID196	seizure 23	Vaud, 19.09.2007	1	-	1 (1)
ID197-198	seizure 24	Vaud, 08.10.2007	2	-	2 (2)
ID199	seizure 25	Vaud, 04.10.2007	1	-	1 (1)
ID200-201	seizure 26	Vaud, 06.10.2007	2	-	2 (2)
ID202	seizure 27	Neuchâtel, 2007	1	-	1 (1)	link to seizure 29, 33, 35 (by 1 clone)
ID203	seizure 28	Neuchâtel 04.10.2007	1	-	1 (1)	link to seizure 14 (by 1 clone)
ID204-232	seizure 29	Neuchâtel 24.09.2007	29	-	29 (29)	link to seizure 27, 35 (by 1 clone) and 33 (by 2 clones)
ID233-235	seizure 30	Neuchâtel, 17.10.2007	3	-	3 (3)
ID236-237	seizure 31	Neuchâtel, 2007	2	-	2 (2)
ID238-239	seizure 32	Neuchâtel, 07.11.2007	2	-	2 (2)
ID240-264	seizure 33	Neuchâtel, 12.10.2007	25	-	25 (25)	link to seizure 27, 35 (by 1 clone) and 29 (by 2 clones)
ID265-267	seizure 34	Fribourg, 2007	3	-	3 (3)	link to seizure 12 (by 1 clone)
ID268-270	seizure 35	Fribourg, 2007	3	-	3 (3)	link to seizure 27, 29 and 33 (by 1 clone)
ID271-300	seizure 36	Fribourg, 2007	30	-	30 (30)
ID301-332	seizure 37	Neuchâtel, 2008	32	-	32 (32)
ID333-335	seizure 38	Neuchâtel, 2008	3	-	3 (3)
ID336	seizure 39	Neuchâtel, 2008	1	-	1 (1)
ID337:339	seizure 40	Neuchâtel, 2008	3	-	3 (3)	link to seizure 9, 15, 19, 22 (by 1 clone)
ID340	seizure 41	Neuchâtel, 2010	1	-	1 (1)
